# Supplementary material for: Association of Low-Attenuation Plaque with Impaired Glucose Tolerance and Type 2 Diabetes Mellitus in Patients with Suspected Coronary Artery Disease
Source: Biomedicines. 2024 Dec 26;13(1):28. doi: 10.3390/biomedicines13010028 (PMC11760424; doi:10.3390/biomedicines13010028)
Supplement: Supplementary file 1 [file biomedicines-13-00028-s001.zip]

Archive with 1 entries (1 files):
- biomedicines-3349994-supplementary.pdf
